# Supplementary material for: Dysregulated mesenchymal PDGFR‐β drives kidney fibrosis
Source: EMBO Mol Med. 2020 Jan 14;12(3):e11021. doi: 10.15252/emmm.201911021 (PMC7059015; doi:10.15252/emmm.201911021)
Supplement: Supplementary file 3 — Movie EV1 [file EMMM-12-e11021-s003.zip]

Archive with 3 entries (2 files):
- EMM-2019-11021_Movie_EV1/
- EMM-2019-11021_Movie_EV1/EMM-2019-11021_Movie_EV1.mov
- EMM-2019-11021_Movie_EV1/Legend_Movie_1.docx
