# Supplementary material for: Dysregulated mesenchymal PDGFR‐β drives kidney fibrosis
Source: EMBO Mol Med. 2020 Jan 14;12(3):e11021. doi: 10.15252/emmm.201911021 (PMC7059015; doi:10.15252/emmm.201911021)
Supplement: Supplementary file 4 — Movie EV2 [file EMMM-12-e11021-s004.zip]

Archive with 3 entries (2 files):
- EMM-2019-11021_Movie_EV2/
- EMM-2019-11021_Movie_EV2/EMM-2019-11021_Movie_EV2.mov
- EMM-2019-11021_Movie_EV2/Legend_Movie_2.docx
