# Supplementary material for: Dysregulated mesenchymal PDGFR‐β drives kidney fibrosis
Source: EMBO Mol Med. 2020 Jan 14;12(3):e11021. doi: 10.15252/emmm.201911021 (PMC7059015; doi:10.15252/emmm.201911021)
Supplement: Supplementary file 5 — Source Data for Expanded View [file EMMM-12-e11021-s012.zip]

Archive with 27 entries (24 files):
- EV_source_data/
- EV_source_data/SourceData_FigEV4/
- EV_source_data/SourceData_FigEV4/FigEV4_3weeks_asma_STAT+-.TIF
- EV_source_data/SourceData_FigEV4/FigEV4_3weeks_asma_STAT--.TIF
- EV_source_data/SourceData_FigEV4/FigEV4_3weeks_Col3_STAT+-.TIF
- EV_source_data/SourceData_FigEV4/FigEV4_3weeks_Col3_STAT--.TIF
- EV_source_data/SourceData_FigEV4/FigEV4_3weeks_PAS_STAT+-.TIF
- EV_source_data/SourceData_FigEV4/FigEV4_3weeks_PAS_STAT--.TIF
- EV_source_data/SourceData_FigEV4/FigEV4_9weeks_asma_STAT--.jpg
- EV_source_data/SourceData_FigEV4/FigEV4_9weeks_asma_wt_STAT--.TIF
- EV_source_data/SourceData_FigEV4/FigEV4_9weeks_Col3_STAT--.jpg
- EV_source_data/SourceData_FigEV4/FigEV4_9weeks_Col3_wt_STAT--.TIF
- EV_source_data/SourceData_FigEV4/FigEV4_9weeks_PAS_mutant_STAT--.TIF
- EV_source_data/SourceData_FigEV4/FigEV4_9weeks_PAS_wt_STAT--.TIF
- EV_source_data/SourceData_FigEV5/
- EV_source_data/SourceData_FigEV5/FigEV5B_knockout_PDGFRb.TIF
- EV_source_data/SourceData_FigEV5/FigEV5B_wt_PDGFRb.TIF
- EV_source_data/SourceData_FigEV5/FigEV5Ca.TIF
- EV_source_data/SourceData_FigEV5/FigEV5Cb.tif
- EV_source_data/SourceData_FigEV5/FigEV5Cc.tif
- EV_source_data/SourceData_FigEV5/FigEV5Cd.tif
- EV_source_data/SourceData_FigEV5/FigEV5Ce.tif
- EV_source_data/SourceData_FigEV5/FigEV5Cf.tif
- EV_source_data/SourceData_FigEV5/FigEV5Cg.tif
- EV_source_data/SourceData_FigEV5/FigEV5Ch.tif
- EV_source_data/SourceData_FigEV5/FigEV5D_knockout_NG2.tif
- EV_source_data/SourceData_FigEV5/FigEV5D_wt_NG2.tif
