# Supplementary material for: Dysregulated mesenchymal PDGFR‐β drives kidney fibrosis
Source: EMBO Mol Med. 2020 Jan 14;12(3):e11021. doi: 10.15252/emmm.201911021 (PMC7059015; doi:10.15252/emmm.201911021)
Supplement: Supplementary file 7 — Source Data for Figure 1 [file EMMM-12-e11021-s005.zip]

Archive with 16 entries (15 files):
- SourceData_Fig1/
- SourceData_Fig1/Fig1A.pdf
- SourceData_Fig1/Fig1Ba.tif
- SourceData_Fig1/Fig1Bb.tif
- SourceData_Fig1/Fig1Bc.tif
- SourceData_Fig1/Fig1Bd.tif
- SourceData_Fig1/Fig1Be.tif
- SourceData_Fig1/Fig1Bf.tif
- SourceData_Fig1/Fig1Bg.tif
- SourceData_Fig1/Fig1Bh.tif
- SourceData_Fig1/Fig1C_Cortex_DAPI.TIF
- SourceData_Fig1/Fig1C_Cortex_GFP.TIF
- SourceData_Fig1/Fig1C_Glomerulus_DAPI.TIF
- SourceData_Fig1/Fig1C_Glomerulus_GFP.TIF
- SourceData_Fig1/Fig1C_Medulla_DAPI.TIF
- SourceData_Fig1/Fig1C_Medulla_GFP.TIF
