# Supplementary material for: Dysregulated mesenchymal PDGFR‐β drives kidney fibrosis
Source: EMBO Mol Med. 2020 Jan 14;12(3):e11021. doi: 10.15252/emmm.201911021 (PMC7059015; doi:10.15252/emmm.201911021)
Supplement: Supplementary file 8 — Source Data for Figure 2 [file EMMM-12-e11021-s006.zip]

Archive with 18 entries (17 files):
- SourceData_Fig2/
- SourceData_Fig2/Fig2B_mutant_DAPI.TIF
- SourceData_Fig2/Fig2B_mutant_Ki67.TIF
- SourceData_Fig2/Fig2B_wt_DAPI.TIF
- SourceData_Fig2/Fig2B_wt_Ki67.TIF
- SourceData_Fig2/Fig2F_Cortex_mutant_autofluorescence.tif
- SourceData_Fig2/Fig2F_Cortex_mutant_DAPI.tif
- SourceData_Fig2/Fig2F_Cortex_mutant_Tomato.tif
- SourceData_Fig2/Fig2F_Cortex_wt_autofluorescence.tif
- SourceData_Fig2/Fig2F_Cortex_wt_DAPI.tif
- SourceData_Fig2/Fig2F_Cortex_wt_Tomato.tif
- SourceData_Fig2/Fig2F_Glomerulus_mutant_autofluorescence.tif
- SourceData_Fig2/Fig2F_Glomerulus_mutant_DAPI.tif
- SourceData_Fig2/Fig2F_Glomerulus_mutant_Tomato.tif
- SourceData_Fig2/Fig2F_Glomerulus_wt_autofluorescence.tif
- SourceData_Fig2/Fig2F_Glomerulus_wt_DAPI.tif
- SourceData_Fig2/Fig2F_Glomerulus_wt_Tomato.tif
- SourceData_Fig2/Fig2_single_values.pdf
