# Supplementary material for: Dysregulated mesenchymal PDGFR‐β drives kidney fibrosis
Source: EMBO Mol Med. 2020 Jan 14;12(3):e11021. doi: 10.15252/emmm.201911021 (PMC7059015; doi:10.15252/emmm.201911021)
Supplement: Supplementary file 9 — Source Data for Figure 3 [file EMMM-12-e11021-s007.zip]

Archive with 10 entries (9 files):
- SourceData_Fig3/
- SourceData_Fig3/Fig3A_35weeks.tif
- SourceData_Fig3/Fig3A_6weeks.tif
- SourceData_Fig3/Fig3A_wt.tif
- SourceData_Fig3/Fig3C_35weeks.tif
- SourceData_Fig3/Fig3C_6weeks.tif
- SourceData_Fig3/Fig3C_wt.tif
- SourceData_Fig3/Fig3E_35weeks.tif
- SourceData_Fig3/Fig3E_6weeks.tif
- SourceData_Fig3/Fig3E_wt.tif
