# Supplementary material for: Dysregulated mesenchymal PDGFR‐β drives kidney fibrosis
Source: EMBO Mol Med. 2020 Jan 14;12(3):e11021. doi: 10.15252/emmm.201911021 (PMC7059015; doi:10.15252/emmm.201911021)
Supplement: Supplementary file 10 — Source Data for Figure 4 [file EMMM-12-e11021-s008.zip]

Archive with 25 entries (24 files):
- SourceData_Fig4/
- SourceData_Fig4/Fig3A_35weeks.tif
- SourceData_Fig4/Fig3A_6weeks.tif
- SourceData_Fig4/Fig3A_wt.tif
- SourceData_Fig4/Fig3C_35weeks.tif
- SourceData_Fig4/Fig3C_6weeks.tif
- SourceData_Fig4/Fig3C_wt.tif
- SourceData_Fig4/Fig3D_35weeks.jpg
- SourceData_Fig4/Fig3D_6weeks.jpg
- SourceData_Fig4/Fig3D_wt.jpg
- SourceData_Fig4/Fig3G_35weeks.TIF
- SourceData_Fig4/Fig3G_6weeks.TIF
- SourceData_Fig4/Fig3G_wt.TIF
- SourceData_Fig4/Fig4A_35weeks.tif
- SourceData_Fig4/Fig4A_6weeks.tif
- SourceData_Fig4/Fig4A_wt.tif
- SourceData_Fig4/Fig4C_35weeks.tif
- SourceData_Fig4/Fig4C_6weeks.tif
- SourceData_Fig4/Fig4C_wt.tif
- SourceData_Fig4/Fig4D_35weeks.jpg
- SourceData_Fig4/Fig4D_6weeks.jpg
- SourceData_Fig4/Fig4D_wt.jpg
- SourceData_Fig4/Fig4G_35weeks.TIF
- SourceData_Fig4/Fig4G_6weeks.TIF
- SourceData_Fig4/Fig4G_wt.TIF
