# Supplementary material for: Dysregulated mesenchymal PDGFR‐β drives kidney fibrosis
Source: EMBO Mol Med. 2020 Jan 14;12(3):e11021. doi: 10.15252/emmm.201911021 (PMC7059015; doi:10.15252/emmm.201911021)
Supplement: Supplementary file 11 — Source Data for Figure 6 [file EMMM-12-e11021-s009.zip]

Archive with 7 entries (6 files):
- SourceData_Fig6/
- SourceData_Fig6/Fig6E_mutant_DAPI.tif
- SourceData_Fig6/Fig6E_mutant_EPO.tif
- SourceData_Fig6/Fig6E_mutant_PDGFRb.tif
- SourceData_Fig6/Fig6E_wt_DAPI.tif
- SourceData_Fig6/Fig6E_wt_EPO.tif
- SourceData_Fig6/Fig6E_wt_PDGFRb.tif
