# Supplementary material for: Dysregulated mesenchymal PDGFR‐β drives kidney fibrosis
Source: EMBO Mol Med. 2020 Jan 14;12(3):e11021. doi: 10.15252/emmm.201911021 (PMC7059015; doi:10.15252/emmm.201911021)
Supplement: Supplementary file 12 — Source Data for Figure 7 [file EMMM-12-e11021-s010.zip]

Archive with 20 entries (19 files):
- SourceData_Fig7/
- SourceData_Fig7/Fig7B_mutant_asma.jpg
- SourceData_Fig7/Fig7B_mutant_col1.jpg
- SourceData_Fig7/Fig7B_mutant_F480.jpg
- SourceData_Fig7/Fig7B_wt_asma.jpg
- SourceData_Fig7/Fig7B_wt_col1.jpg
- SourceData_Fig7/Fig7B_wt_F480.jpg
- SourceData_Fig7/Fig7F_mutant_AngII_PAS.TIF
- SourceData_Fig7/Fig7F_mutant_ctrl_PAS.TIF
- SourceData_Fig7/Fig7F_wt_AngII_PAS.TIF
- SourceData_Fig7/Fig7G_mutant_AngII_asma.TIF
- SourceData_Fig7/Fig7G_mutant_ctrl_asma.TIF
- SourceData_Fig7/Fig7G_wt_AngII_asma.TIF
- SourceData_Fig7/Fig7N_imatinib_asma.TIF
- SourceData_Fig7/Fig7N_imatinib_glomerulus_col1.TIF
- SourceData_Fig7/Fig7N_imatinib_interstitium_col1.TIF
- SourceData_Fig7/Fig7N_water_asma.TIF
- SourceData_Fig7/Fig7N_water_glomerulus_col1.TIF
- SourceData_Fig7/Fig7N_water_interstitium_col1.TIF
- SourceData_Fig7/Fig7O.pdf
