# Supplementary material for: Dysregulated mesenchymal PDGFR‐β drives kidney fibrosis
Source: EMBO Mol Med. 2020 Jan 14;12(3):e11021. doi: 10.15252/emmm.201911021 (PMC7059015; doi:10.15252/emmm.201911021)
Supplement: Supplementary file 13 — Source Data for Figure 8 [file EMMM-12-e11021-s011.zip]

Archive with 3 entries (2 files):
- SourceData_Fig8/
- SourceData_Fig8/Fig8A.xlsx
- SourceData_Fig8/Fig8B.xlsx
