# Supplementary material for: Dysregulated mesenchymal PDGFR‐β drives kidney fibrosis
Source: EMBO Mol Med. 2020 Jan 14;12(3):e11021. doi: 10.15252/emmm.201911021 (PMC7059015; doi:10.15252/emmm.201911021)
Supplement: Supplementary file 13 — Source Data for Figure 8 [file EMMM-12-e11021-s011.zip › SourceData_Fig8/Fig8A.xlsx]

## Sheet: Tabelle1
		Gene Symbol	Foxd1Cre::Pdgfrb+/J	Diabetic Nephropathy		Hypertensive Nephropathy		Function
			whole cortex	glomeruli	tubulointerstitium	glomeruli	tubulointerstitium
		Ifit1	3.63227		0.14024			IFN
		Ifi44l	3.43029		0.350235		0.548488	IFN
		Pydc3	3.23113	0.609505	1.38615	0.695292	0.708577	IFN
		Ifi44	3.0036	0.265104	0.419454	0.285202		IFN
		C3	2.71809	3.34849	2.45424	1.37483	1.43457
		Casp1	2.17313	0.916005	1.30737	1.14184	0.626934	IFN
		Trim30d	2.15056					IFN, autophagy
		Ms4a6c	2.02503
		Meflin	2	1.45367	0.280706		0.217392
		Xaf1	1.91839		0.421393			IFN
		Rtp4	1.54597	0.182375	0.77482	0.327784	0.513159	IFN
		Ccl5	1.29866	1.09897	0.984752	1.1323	0.586319
		Eif2ak2	1.25701		0.101262		0.0981972	IFN
		Rac2	1.12433	1.21278	1.23319	1.15258	0.97876	fibrosis
		Pyhin1	1.11103	0.146928	0.113032	-0.179367		IFN
		Chil4	1.10434					matrix remodeling
		Bank1	1.09085	-0.466868	0.579855		-0.133665	IFN
		Igkv4-91	1.03562
		PD-L1	1.02148					IFN
		Oas1b	1.02148					IFN
		Irgm1	1.0072					IFN
		Trim12a	0.9855					autophagy
		Trim12c	0.948601	0.338893	1.26653	0.314061	0.372576	autophagy
		Hmcn1	0.910733
		Hcls1	0.831877	1.03303	1.378	1.06682	0.635056
		CD38	0.782409	0.559351	0.417694	0.434776	0.637574
		Hck	0.748461	1.25313	0.833625	1.32658	0.234433	fibrosis
		Ctse	0.713696	0.282372	0.234252		0.179038	autophagy
		Itgal	0.695994	0.432612	0.251952	0.360365
		F3	0.687061	-0.666107	0.147136	0.31889	0.199059
		Trim5	0.641546	0.338893	1.26653	0.314061	0.372576	autophagy
		Irf8	0.641546	1.31979	1.26653	0.375526	0.372576	IFN
		Irf9	0.62293		0.4077		0.245743	IFN
		Chil3	0.613532					matrix remodeling
		Id3	-0.678072	0.27295	0.763805	0.906143	1.09646
		Masp2	-0.757023
		Cgref1	-0.773996			0.179067
		Cytl1	-0.847997	0.54669	0.159684		0.272882	fibrosis
		Mir290b	-1
		Id1	-1.19535		0.877565	0.970209	0.884137	IFN
		Mir1950	-1.29866
		Slitrk6	-1.41684
		Apob	-1.46989				-0.573722
		Mir3098	-1.77821
		Fgg	-2.9486
		Fitm1	-3.3505
				not significant
				not available

## Sheet: Tabelle2
			Glom	Tub	Glom	Tub
	Gene Symbol	Log2 Fold Change	DN	DN	HTN	HTN	Function
	Ifit1	3.63227	ns	0.14024	ns	ns	IFN
	Ifi44l	3.43029	ns	0.350235	ns	0.548488	IFN	g
	Pydc3	3.23113	0.609505	1.38615	0.695292	0.708577	IFN	g
	Ifi44	3.0036	0.265104	0.419454	0.285202	ns	IFN	g
	C3	2.71809	3.34849	2.45424	1.37483	1.43457		g
	Casp1	2.17313	0.916005	1.30737	1.14184	0.626934	IFN	g
	Meflin	2	1.45367	0.280706	ns	0.217392		g
	Xaf1	1.91839	ns	0.421393	ns	ns	IFN
	Rtp4	1.54597	0.182375	0.77482	0.327784	0.513159	IFN	g
	Ccl5	1.29866	1.09897	0.984752	1.1323	0.586319		g
	Eif2ak2	1.25701	ns	0.101262	ns	0.0981972	IFN
	Rac2	1.12433	1.21278	1.23319	1.15258	0.97876	fibrosis	g
	Pyhin1	1.11103	0.146928	0.113032	-0.179367	ns	IFN
	Bank1	1.09085	-0.466868	0.579855	ns	-0.133665	IFN
	Trim12c	0.948601	0.338893	1.26653	0.314061	0.372576	autophagy	g
	Hcls1	0.831877	1.03303	1.378	1.06682	0.635056		g
	CD38	0.782409	0.559351	0.417694	0.434776	0.637574		g
	Hck	0.748461	1.25313	0.833625	1.32658	0.234433	fibrosis	g
	Ctse	0.713696	0.282372	0.234252	ns	0.179038	autophagy	g
	Itgal	0.695994	0.432612	0.251952	0.360365	ns		g
	F3	0.687061	-0.666107	0.147136	0.31889	0.199059
	Trim5	0.641546	0.338893	1.26653	0.314061	0.372576	autophagy	g
	Irf8	0.641546	1.31979	1.26653	0.375526	0.372576	IFN	g
	Irf9	0.62293	ns	0.4077	ns	0.245743	IFN
	Id3	-0.678072	0.27295	0.763805	0.906143	1.09646
	Cytl1	-0.847997	0.54669	0.159684	ns	0.272882	fibrosis
	Id1	-1.19535	ns	0.877565	0.970209	0.884137	IFN
	Apob	-1.46989	b.c.	ns	b.c.	-0.573722		g
								18
		28
								0.642857
								0.64
				%
		DN:	24	0.857143
		HAT	20	0.714286
		gloms	18	0.642857
		Tub	24	0.857143
		gloms DN	17	0.607143
		Gloms HT	15	0.535714
		Tub DN	24	0.857143
		Tub HT	18	0.642857

## Sheet: Tabelle3
	Gene Symbol	Foxd1Cre::Pdgfrb+/J	Diabetic Nephropathy		Hypertensive Nephropathy		Function
		whole cortex	glomeruli	tubulointerstitium	glomeruli	tubulointerstitium
	Ifit1	3.63227	ns	0.14024	ns	ns	IFN
	Ifi44l	3.43029	ns	0.350235	ns	0.548488	IFN
	Pydc3	3.23113	0.609505	1.38615	0.695292	0.708577	IFN
	Ifi44	3.0036	0.265104	0.419454	0.285202	ns	IFN
	C3	2.71809	3.34849	2.45424	1.37483	1.43457
	Casp1	2.17313	0.916005	1.30737	1.14184	0.626934	IFN
	Trim30d	2.15056	n.h.	n.h.	n.h.	n.h.	IFN, autophagy
	Ms4a6c	2.02503	n.h.	n.h.	n.h.	n.h.
	Meflin	2	1.45367	0.280706	ns	0.217392
	Xaf1	1.91839	ns	0.421393	ns	ns	IFN
	Rtp4	1.54597	0.182375	0.77482	0.327784	0.513159	IFN
	Ccl5	1.29866	1.09897	0.984752	1.1323	0.586319
	Eif2ak2	1.25701	ns	0.101262	ns	0.0981972	IFN
	Rac2	1.12433	1.21278	1.23319	1.15258	0.97876	fibrosis
	Pyhin1	1.11103	0.146928	0.113032	-0.179367	ns	IFN
	Chil4	1.10434	n.h.	n.h.	n.h.	n.h.	matrix remodeling
	Bank1	1.09085	-0.466868	0.579855	ns	-0.133665	IFN
	Igkv4-91	1.03562	n.h.	n.h.	n.h.	n.h.
	PD-L1	1.02148	n.a.	n.a.	n.a.	n.a.	IFN
	Oas1b	1.02148	n.h.	n.h.	n.h.	n.h.	IFN
	Irgm1	1.0072	n.a.	n.a.	n.a.	n.a.	IFN
	Trim12a	0.9855	n.h.	n.h.	n.h.	n.h.	autophagy
	Trim12c	0.948601	0.338893	1.26653	0.314061	0.372576	autophagy
	Hmcn1	0.910733	n.a.	n.a.	n.a.	n.a.
	Hcls1	0.831877	1.03303	1.378	1.06682	0.635056
	CD38	0.782409	0.559351	0.417694	0.434776	0.637574
	Hck	0.748461	1.25313	0.833625	1.32658	0.234433	fibrosis
	Ctse	0.713696	0.282372	0.234252	ns	0.179038	autophagy
	Itgal	0.695994	0.432612	0.251952	0.360365	ns
	F3	0.687061	-0.666107	0.147136	0.31889	0.199059
	Trim5	0.641546	0.338893	1.26653	0.314061	0.372576	autophagy
	Irf8	0.641546	1.31979	1.26653	0.375526	0.372576	IFN
	Irf9	0.62293	ns	0.4077	ns	0.245743	IFN
	Chil3	0.613532	n.h.	n.h.	n.h.	n.h.	matrix remodeling
	Id3	-0.678072	0.27295	0.763805	0.906143	1.09646
	Masp2	-0.757023	ns	ns	ns	ns
	Cgref1	-0.773996	ns	ns	0.179067	ns
	Cytl1	-0.847997	0.54669	0.159684	ns	0.272882	fibrosis
	Mir290b	-1	n.h.	n.h.	n.h.	n.h.
	Id1	-1.19535	ns	0.877565	0.970209	0.884137	IFN
	Mir1950	-1.29866	n.h.	n.h.	n.h.	n.h.
	Slitrk6	-1.41684	n.a.	n.a.	n.a.	n.a.
	Apob	-1.46989	b.c.	ns	b.c.	-0.573722
	Mir3098	-1.77821	n.h.	n.h.	n.h.	n.h.
	Fgg	-2.9486	b.c.	b.c.	b.c.	b.c.
	Fitm1	-3.3505	n.a.	n.a.	n.a.	n.a.
