# Supplementary material for: Dysregulated mesenchymal PDGFR‐β drives kidney fibrosis
Source: EMBO Mol Med. 2020 Jan 14;12(3):e11021. doi: 10.15252/emmm.201911021 (PMC7059015; doi:10.15252/emmm.201911021)
Supplement: Supplementary file 13 — Source Data for Figure 8 [file EMMM-12-e11021-s011.zip › SourceData_Fig8/Fig8B.xlsx]

## Sheet: Tabelle1
		Foxd1Cre::Pdgfrb+/J	human CKD
	Jak/STAT	0.99	1
	TNFa	0.982	0.642
	NFκB	0.965	0.649
	TGFb	0.96	0.955
	Androgen	0.775	-0.005
	Hypoxia	0.655	-0.885
	MAPK	0.637	0.99
	p53	0.616	0.149
	Estrogen	0.517	-0.836
	EGFR	0.432	0.983
	WNT	-0.32	0.221
	VEGF	-0.366	-0.683
	PI3K	-0.407	0.949
	Trail	-0.643	-0.079
